# Supplementary material for: Targeting arginine metabolism reverses bone immunosuppressive microenvironment and metastasis in ARID1A-deficient triple negative breast cancer
Source: Nat Commun. 2026 May 26;17:6863. doi: 10.1038/s41467-026-73574-3 (PMC13389217; doi:10.1038/s41467-026-73574-3)
Supplement: Supplementary file 4 — Source data [file 41467_2026_73574_MOESM4_ESM.xlsx]

## Sheet: Figure1B
p value
	TP53	ERBB2	MYC	CDK12	FGFR1	PRKDC	SPTA1	NF1	PTEN	ARID1A
Bone	0.0548506	0.508742	0.97264	0.922047	0.11563	0.316606	0.541148	0.720467	0.414264	0.00814803
Liver	0.386706	0.168395	0.173397	0.715791	0.00704362	0.252615	0.719142	0.0103897	0.00561235	0.0803
Lung	0.949894	0.146567	0.61846	0.202183	0.293322	0.923806	0.31347	0.0778901	0.369265	0.9222
Brain	0.0298714	0.217055	0.939445	0.471007	0.340909	0.974485	0.411191	0.59643	0.332603	0.691
Lymphnode	0.000144752	0.390819	0.00498653	0.739567	0.227824	0.000195937	0.0243974	0.0399082	0.204908	0.568535

## Sheet: Figure1C
Characteristic	ARID1A mut [cases (%)]	ARID1A wt [cases (%)]	p value
Bone metastasis
Negative	19 (35.8)	334 (54.8)	0.0081
Positive	34 (64.2)	276 (45.2)
Liver metastasis
Negative	25 (47.2)	363 (59.5)	0.0803
Positive	28 (52.8)	247 (40.5)
Lymph node metastasis
Negative	22 (41.5)	278 (45.6)	0.5685
Positive	31 (58.5)	332 (54.4)
Lung metastasis
Negative	28 (52.8)	318 (52.1)	0.9222
Positive	25 (47.2)	292 (47.9)
Brain metastasis
Negative	49 (92.5)	554 (90.8)	0.691
Positive	4 (7.5)	56 (9.2)

## Sheet: Figure1D
	Bone metastasis (n=310)	No bone metastasis (n=353)
ARID1A wt	276	334
ARID1A mut	34	19
	p value
ARID1A wt vs ARID1A mut	0.0081

## Sheet: Figure1E
	Bone metastasis (n=83)	No bone metastasis (n=156)
ARID1A wt	74	150
ARID1A mut	9	6
	p value
ARID1A wt vs ARID1A mut	0.0337

## Sheet: Figure1F
	Bone metastasis (n=35)	No bone metastasis (n=79)
ARID1A wt	35	76
ARID1A mut	0	3
	p value
ARID1A wt vs ARID1A mut	0.2427

## Sheet: Figure1G
	Bone metastasis (n=89)	No bone metastasis (n=52)
ARID1A wt	85	45
ARID1A mut	4	7
	p value
ARID1A wt vs ARID1A mut	0.0554

## Sheet: Figure1H
	Bone metastasis (n=94)	No bone metastasis (n=63)
ARID1A wt	78	58
ARID1A mut	16	5
	p value
ARID1A wt vs ARID1A mut	0.1012

## Sheet: Figure 1I
	Bone metastasis (n=40)	No bone metastasis (n=68)
ARID1Ahigh	12	39
ARID1Alow	28	29
	p value
ARID1Ahigh vs ARID1Alow	0.006

## Sheet: Figure2F
	Bone metastasis	non Bone metastasis
Arid1aNC	0	5
Arid1aKO	5	0
	p value
Arid1aKO vs. Arid1aNC	0.0079

## Sheet: Figure2G
	Bone metastasis	non Bone metastasis
ARID1ANC	0	6
ARID1AKO	5	1
	p value
ARID1AKO vs. ARID1ANC	0.0152

[truncated: 95 more sheets: Figure2H, Figure2J, Figure2K, Figure3A, Figure3B, Figure3C, Figure3F, Figure3G, Figure3H, Figure3J, Figure3K, Figure3L, Figure3M, Figure3N, Figure3O, Figure3P, Figure5A, Figure5B, Figure5C, Figure5D …]
